# Supplementary material for: A Novel Fully Automated Deep Learning Model for Coronary Artery Calcification Detection on Computed Tomography
Source: Diagnostics (Basel). 2026 Feb 24;16(5):646. doi: 10.3390/diagnostics16050646 (PMC12984781; doi:10.3390/diagnostics16050646)
Supplement: Supplementary file 1 [file diagnostics-16-00646-s001.zip]

Archive with 1 entries (1 files):
- diagnostics-4124792-supplementary.pdf
